# Supplementary material for: Genetic analysis of Aedes aegypti captured at two international airports serving to the Greater Tokyo Area during 2012–2015
Source: PLoS One. 2020 Apr 28;15(4):e0232192. doi: 10.1371/journal.pone.0232192 (PMC7188277; doi:10.1371/journal.pone.0232192)
Supplement: S1 File — (XLSX) [file pone.0232192.s001.xlsx]

## Sheet: Sheet1
Locus	Forward*	Reverse	M13 primer dye	PCR multiplexing group	Electrophoresis pooling group
AC1	TCCGGTGGGTTAAGGATAGA	ACTTCACGCTCCAGCAATCT	FAM	1	1
AC5	TGGATTGTTCTTAACAAACACGAT	CGATCTCACTACGGGTTTCG	FAM	1	1
AC2	AATACAACGCGATCGACTCC	AACGATTAGCTGCTCCGAAA	VIC	2	1
A1	GACGTAAACCGAGTGGGAGA	GCATTTAACCGCGCTAGAAC	VIC	2	1
AC4	GCGAATCGGTTCCCATAGTA	CTTTATCGATCGACGCCATT	NED	3	1
A9	GCAGCATGCACTTCACATTT	CGAATGGCATCTGATTCAAG	NED	3	1
AG1	AATCCCCACACAAACACACC	GGCCGTGGTGTTACTCTCTC	FAM	4	2
AG5	TGATCTTGAGAAGGCATCCA	CGTTATCCTTTCATCACTTGTTTG	FAM	4	2
AG2	TCCCCTTTCAAACCTAATGG	TTTGCCCTCGTATGCTCTCT	VIC	5	2
CT2	CGCAGTAGGCGATATTCGTT	ACCACCACCAACACCATTCT	VIC	5	2
B2	GGAAACACTTGCAGGGACAT	GCAGATGGTGGCAGTAGTGA	NED	6	2
B3	GCAAGTTGCAAAGTGCTCAA	ACCCACCGTTTGCTTTGTAG	NED	6	2
	*With a short M13 tail at the 5' end (TCCCAGTCACGACGT)
